# Supplementary material for: Efficacy of Soiled Bedding Transfer for Transmission of Mouse and Rat Infections to Sentinels: A Systematic Review
Source: PLoS One. 2016 Aug 12;11(8):e0158410. doi: 10.1371/journal.pone.0158410 (PMC4982683; doi:10.1371/journal.pone.0158410)
Supplement: S2 File — (XLSX) [file pone.0158410.s002.xlsx]

## Sheet: Blad1
Table 1. Characteristics of the included studies
Ref.	Species	Sentinel strain	Age in weeks	Sex	IC	Nr. of animals per group	Nr. of sentinels per cage	Type of control group	pos.?	Pathogen	Type of housing	Time of bedding transfer in weeks	Cage changes per week	Doses of soiled bedding	Diagnostic test used	Outcome measure experimental group		Outcome measure control group
7	mice	CD-1	6	f	y	10	2	CLB	y	Fur mites	IVC	8	1	1	MICR	100% (2/2)	0% (0/2)
										Fur mites	IVC	8	1	0.5	MICR	100% (2/2)	0% (0/2)
										Fur mites	IVC	8	1	0.25	MICR	100% (2/2)	0% (0/2)
8	mice	CD-1	6-8	?	y	8	2-4	CLB	y	MHV	IVC	12	1	50% pool ( 5cm3 from 84 source cages)	ELISA	76% (16/21)	0% (0/16)
										MPV	IVC	12	1	50% pool ( 5cm3 from 84 source cages)	ELISA	0% (0/13)	0% (0/16)
										Endoparasites (non pinworm)	IVC	12	1	50% pool ( 5cm3 from 84 source cages)	MICR	18% (3/16)	0% (0/16)
9		CR:ORL Sencar	4	f	y	16	2	B. of n.i.a.	y	TMEV	IVC	13	1	1	IFA	85% (90/104)	0% (0/2)
10	mice	Tac SW	4-6	f	y	8	4	B. of n.i.a.	y	MHV	IVC	10	1	Pool: from 12-13 cages(2 ounces/ cages )	ELISA PCR	100% (16/16)	0% (0/12)
										MPV	IVC	10	1	Pool: from 12-13 cages(2 ounces/ cages )	ELISA PCR	50% (8/16)	0% (0/12)
										Helicobacter spp.	IVC	10	1	Pool: from 12-13 cages(2 ounces/ cages )	PCR	50% (4/8)	0% (0/12)
										EDIM	IVC	10	1	Pool: from 12-13 cages(2 ounces/ cages )	ELISA	0% (0/16)	0% (0/12)
										Sendai	IVC	10	1	Pool: from 12-13 cages(2 ounces/ cages )	ELISA	0% (0/16)	0% (0/12)
11	rats	SD	3	f	y	6	3	B. of n.i.a.	?	CAR bacillus	IVC	12	2	100% pool: 3 source cages	ELISA	0% (0/6)	0% (0/6)
12	mice	BALB/cAnNHsd	6-8	m	y	5	5	B. of n.i.a.	y	MHV	FTC	6	2	Pool: 75% of 3 cages	ELISA	100% (5/5)	0% (0/15)
										Sendai	FTC	6	2	Pool: 75% of 3 cages	ELISA	0% (0/5)	0% (0/15)
13	rats	SD	4	f	y	2	2	B. of n.i.a./n.e.a	y	SDAV	IVC	1	2	5gr	IFA ,HIS	100% (2/2)	0% (0/5)
	mice	VAF	4	f	y	5	5	B. of n.i.a./n.e.a	y	SDAV	IVC	1	2	5gr	IFA , HIS	0% (0/5)	0% (0/5)
14	mice	CD-1	6-8			35	1	B. of n.i.a.	y	Fur mites	IVC	12	1	100% pool:335m3 of 70 cages	MICR	3% (1/35)	0% (0/35)
										Fur mites	IVC	12	1	50% pool:335m3 of 70 cages	MICR	0% (0/35)	0% (0/35)
										Fur mites	IVC	12	1	20% pool:335m3 of 70 cages	MICR	0% (0/35	0% (0/35)
										Fur mites	IVC	12	1	11% pool:335m3 of 70 cages	MICR	0% (0/35)	0% (0/35)
15	mice	C57BL/6NCr	4	f	y	9	9	B. of n.i.a.	y	H. hepaticus	IVC	8	2	50cc from 1source cage	ELISA PCR	100% (9/9)	0% (0/5)
16	mice	Hsd:ICR (CD-1)	4	f	y	10	2	B. of n.i.a.	y	MNV	FTC	12	1	15cm3 or 30cm3 soiled in 500 cm3 CLB	MIA	100% (10/10)	0% 10/10)
17	mice	SCID	8-10	f/m	n	80	4	B. of n.i.a.	y	Pneumocystis murina	IVC	12	1	0.5	PCR, HIS.	100% (4/4)	0% (0/4)
				a						Helicobacter spp.	IVC	12	1	0.5	PCR	80% (16/20)	0% (0/3)
				a						P. pneumotropica	IVC	12	1	0.5	PCRCulture	45% (9/20)	0% (0/3)
18	rats	CR:RAR (SD)	5	f	y	3	3	B. of n.i.a./ m.i.o	y	C.piliforme	IVC	2	0	100% pool:index cages collected 1, 2, 4, 12 weeks after inoculation	ELISA	41% (5/12)	0% (0/3)
19	mice	Crl:CD1 (ICR)/ B6C3F1/ Crl C3H /HeNCrl/ DBA/ 2NCrl1	6-8	?	y	12	12	CLB	y	MHV	FTC	3	2	Pool: cupful of 10 cages selected randomly from 6 separate racks	ELISA IFA	100% (48/48)	50% (24/48)
										Fur mite (M. musculi)	FTC	3	2	Pool: cupful of 10 cages selected randomly from 6 separate racks	MICR	75% (3 of 4 cages)	0/14
20	mice	CD-1	4-6	f	y	9	3	CLB	Y	MAdV1&2	SRI	12	1	0.3	MIA	0%(0/9)	0% (0/9)
										MVM	SRI	12	1	0.3	MIA	100% (9/9)	0% (0/9)
										MPV	SRI	12	1	0.3	MIA	100% (9/9)	0% (0/9)
										MHV	SRI	12	1	0.3	MIA	100% (9/9)	0% (0/9)
										TMEV	SRI	12	1	0.3	MIA	100% (9/9)	0% (0/9)
										Helicobacter spp.	SRI	12	1	0.3	PCR	33% (3/9)	0% (0/9)
										P. pneumotropica	SRI	12	1	0.3	Culture	0%(0/9)	0% (0/9)
										P. aeruginosa	SRI	12	1	0.3	Culture	100%(9/9)	0% (0/9)
										Fur mites	SRI	12	1	0.3	PCR	33% (3/9)	0% (0/9)
										Pinworms	SRI	12	1	0.3	PCR	78% (7/9)	0% (0/9)
21	mice	TacSW	4-6	f	y	14	1	CLB	y	MPV	IVC	1	1	1	IFA PCR	100% (14/14)	0% (0/14)
Reference (Ref), Immunecompetent (IC), , yes (y), no (n), male (m), female (F), unknown (?),Number (Nr.), ,source animalprovenpositive for infectious agents on FELASA recomm (pos?) , clean bedding (CLB), bedding (B), non infected animals (n.i.a.), mock infected animals (m.i.a), non experimental animals (n.e.a), murine norovirus (MNV), mouse hepatitis virus (MHV), mouse parvovirus (MPV), minute vi…
